# Supplementary material for: DNA methylation signatures of chronic low-grade inflammation are associated with complex diseases
Source: Genome Biol. 2016 Dec 12;17:255. doi: 10.1186/s13059-016-1119-5 (PMC5151130; doi:10.1186/s13059-016-1119-5)
Supplement: Additional file 3: Table S3. — Discovery and replication results of the 218 significant associations in the discovery population. (XLSX 41 kb) [file 13059_2016_1119_MOESM3_ESM.xlsx]

## Sheet: SupplementaryTable3_29092016
			Discovery study				Replication study
MarkerName	Chr	Position	Effect	P value	Heterogeneity I2	Heterogeneity P value	Effect	P value	Heterogeneity I2	Heterogeneity P value	Gene
cg10636246	1	159046973	-0.0069	2.53e-27	0	0.826	-0.0081	6.307e-09	63	0.02879	AIM2
cg17501210	6	166970252	-0.0065	2.06e-26	3	0.4141	-0.0076	9.453e-05	0	0.5252	RPS6KA2
cg02650017	17	47301614	-0.0021	4.87e-25	21.2	0.2418	-0.0011	7.713e-06	35.9	0.1817	PHOSPHO1
cg12992827	3	101901234	-0.0057	9.73e-22	72.9	5.828e-05	-0.0086	4.417e-14	64	0.02519
cg16936953	17	57915665	-0.0077	3.74e-21	10.8	0.3409	-0.0125	1.13e-13	64.3	0.02442	TMEM49
cg19821297	19	12890029	-0.0051	5.19e-21	0	0.446	-0.0055	6.575e-06	65.4	0.02087
cg07573872	19	1126342	-0.0052	1.24e-20	0	0.4793	-0.0068	2.977e-09	74.4	0.003523	SBNO2
cg26470501	19	45252955	-0.0045	2.85e-20	0	0.4669	-0.0051	4.084e-07	37.7	0.1702	BCL3
cg12054453	17	57915717	-0.0082	6.96e-20	7.3	0.3746	-0.0117	4.254e-12	65.5	0.02054	TMEM49
cg18608055	19	1130866	-0.0043	1.94e-19	0	0.7229	-0.0078	2.958e-11	38.7	0.1633	SBNO2
cg06192883	15	52554171	0.0045	2.29e-19	0	0.8987	0.0073	8.294e-12	0	0.8376	MYO5C
cg18181703	17	76354621	-0.0053	2.13e-18	0	0.971	-0.0091	7.08e-13	61.1	0.03583	SOCS3
cg18942579	17	57915773	-0.0056	4.77e-16	30.3	0.1576	-0.0098	8.696e-12	78	0.001132	TMEM49
cg14476101	1	120255992	-0.0068	5.29e-16	0	0.4488	-0.0064	0.0003402	2.2	0.394	PHGDH
cg22304262	19	47287778	-0.0045	6.55e-16	1.9	0.4233	-0.0036	0.001655	60.9	0.03682	SLC1A5
cg02711608	19	47287964	-0.0034	8.42e-16	36	0.1105	-0.0028	0.006589	0	0.5047	SLC1A5
cg02716826	9	33447032	-0.0037	1.32e-15	0	0.5071	-0.004	0.004886	0	0.6548	SUGT1P1
cg19769147	14	105860954	0.0029	1.51e-15	0	0.8322	0.0029	6.598e-05	0	0.8038	PACS2
cg09018739	16	57180107	0.0035	1.64e-15	0	0.992	0.0036	0.0006163	0	0.4389	CPNE2
cg20995564	2	145172035	-0.0051	2.04e-15	0	0.6098	-0.0089	2.689e-10	53.2	0.0736	ZEB2
cg02734358	4	90227074	-0.0048	3.09e-15	13.1	0.3195	-0.0051	5.508e-05	8.4	0.3586	GPRIN3
cg23842572	17	17030253	0.0032	3.91e-15	0	0.5502	0.0026	0.001256	0	0.5166	MPRIP
cg07094298	4	2748026	-0.0056	4.76e-15	0	0.7231	-0.0058	5.319e-06	24.4	0.2586	TNIP2
cg13165240	17	3715743	0.0037	1.58e-14	16	0.2913	0.003	0.006287	0	0.6016	C17orf85
cg01059398	3	172235808	-0.0042	4.51e-14	0	0.4709	-0.0068	2.266e-05	0	0.7193	TNFSF10
cg25217710	1	156609523	0.0026	5.11e-14	38.5	0.09208	0.0028	0.01764	0	0.9135
cg00490406	1	159046773	-0.0058	9.35e-14	0	0.9107	-0.0066	0.0002748	0	0.5995	AIM2
cg01101459	1	234871477	0.0035	1.15e-13	0	0.969	0.0034	0.001983	50.6	0.0879
cg06690548	4	139162808	-0.0048	1.21e-13	72.5	7.307e-05	-0.0029	1.517e-07	0	0.747	SLC7A11
cg26227957	1	19547285	0.0033	2.38e-13	10	0.3492	0.0034	0.0005459	0	0.5451	KIAA0090
cg25132241	14	92396859	0.0027	2.86e-13	0	0.7595	0.002	0.01312	0	0.4934	FBLN5
cg05279866	8	37378355	0.003	3.28e-13	0	0.982	0.0029	0.002137	48.8	0.09862
cg02003183	14	103415882	0.0047	3.59e-13	0	0.6432	0.0051	4.355e-05	0	0.605	CDC42BPB
cg26804423	7	8201134	0.0027	3.87e-13	29.3	0.1663	0.0038	4.82e-07	0	0.5418	ICA1
cg22959742	10	13913931	0.0042	4.12e-13	0	0.4528	0.0027	0.02966	0	0.7923	FRMD4A
cg11024682	17	17730094	0.003	5.04e-13	24.5	0.2103	0.0036	0.0007025	34.4	0.1919	SREBF1
cg15357118	2	128927972	0.0035	5.77e-13	0	0.7423	0.0029	0.003516	0	0.5556	UGGT1
cg18125510	14	100841768	-0.0033	6.42e-13	0	0.9454	-0.0025	0.005594	0	0.5665	WARS
cg13585930	10	72027357	-0.0037	1.42e-12	0	0.687	-0.0046	7.949e-05	0	0.4562	NPFFR1
cg00309945	1	22148926	0.0035	1.47e-12	0	0.764	0.001	0.2987	16.3	0.3109	LDLRAD2
cg09481056	16	2339260	0.0028	1.57e-12	0	0.5148	0.0024	0.004575	5.2	0.3771	ABCA3
cg12555233	15	91455366	0.0023	2.15e-12	0	0.9689	0.0013	0.01447	0	0.66	MAN2A2
cg03957124	6	37016869	-0.003	3.13e-12	0	0.5642	-0.0039	1.39e-05	28.7	0.23
cg10919522	14	74227441	-0.0035	3.28e-12	0	0.8044	-0.0035	0.0007536	39.1	0.1608	C14orf43
cg05248321	14	20898128	0.0034	3.36e-12	0	0.961	0.0026	0.008558	0	0.8052	KLHL33
cg15114651	19	47289410	-0.0025	4.55e-12	7.2	0.3756	-0.0016	0.09125	16.3	0.3106	SLC1A5
cg14849578	12	125282480	0.0034	4.9e-12	0	0.5118	0.0033	0.001891	0	0.6556	SCARB1
cg12053291	12	125282342	0.0029	5.99e-12	8.2	0.3658	0.0038	9.797e-05	0	0.6038	SCARB1
cg19588519	10	125817817	0.0029	6.2e-12	0	0.4506	0.0025	0.006727	0	0.9943
cg15901722	5	175974973	-0.0032	6.22e-12	0	0.5741	-0.0038	0.0004303	37.2	0.1733	PCDH24
cg02481950	16	21665002	0.0022	7.84e-12	0	0.6747	0.0034	2.917e-06	0	0.7485	METTL9
cg04987734	14	103415873	0.0041	8.4e-12	32.9	0.1357	0.0051	0.0001395	39.3	0.1594	CDC42BPB
cg13300580	1	27440539	0.0023	8.52e-12	0	0.6283	0.0025	0.002674	0	0.9918	SLC9A1
cg07078732	2	30505165	0.0023	1.22e-11	0	0.6949	0.0028	0.001129	41.5	0.1446
cg15551881	9	123688715	0.0039	4.62e-11	14.2	0.3089	0.0049	3.993e-07	0	0.548	TRAF1
cg27023597	17	57918262	-0.005	5.02e-11	3.3	0.4045	-0.007	5.962e-06	60.7	0.03734	MIR21
cg05575921	5	373378	-0.0059	5.44e-11	0	0.6567	-0.0063	0.0001173	13.4	0.3287	AHRR
cg27469606	19	1154485	-0.002	5.62e-11	44	0.0572	-0.0023	1.961e-06	2.9	0.39	SBNO2
cg17178175	2	178109973	-0.0037	7.46e-11	0	0.5615	-0.0039	0.0005592	69.2	0.0113	NFE2L2
cg08289839	13	111318640	0.0027	8.76e-11	0	0.8896	0.002	0.02802	0	0.8354	CARS2
cg05399785	1	3564031	0.0029	9.31e-11	6.3	0.3832	0.0026	0.00179	0	0.735	WDR8
cg11832534	1	3563998	0.0024	9.97e-11	0	0.6932	0.0018	0.004013	0	0.5363	WDR8
cg12728588	1	36025489	0.0019	1.15e-10	0	0.7012	0.0014	0.009155	31.7	0.2101	NCDN
cg10241823	17	841205	0.0035	1.29e-10	4.1	0.4042	0.003	0.004548	57.8	0.05011	NXN
cg20671910	1	151262619	0.0025	2.3e-10	0	0.4726	0.002	0.03409	0	0.7929	ZNF687
cg01243823	16	50732212	-0.0038	2.31e-10	13.9	0.3113	-0.0031	0.0626	59.8	0.04107	NOD2
cg18860310	4	87752504	-0.0031	2.96e-10	33.8	0.1282	-0.0028	0.00442	65.5	0.02071	SLC10A6
cg11183227	15	91455407	0.003	3.02e-10	0	0.7666	0.0022	0.006408	36	0.1815	MAN2A2
cg23759710	2	42990957	0.0019	3.5e-10	0	0.8568	0.0025	0.0003988	0	0.6568	OXER1
cg01409343	17	57915740	-0.0037	3.56e-10	31.5	0.1475	-0.0081	6.122e-10	60.7	0.03737	TMEM49
cg20697417	1	41786797	0.0028	3.99e-10	0	0.9374	0.0012	0.211	0	0.7353
cg02976843	17	2843257	0.0029	4.34e-10	19.9	0.2542	0.002	0.04936	0.6	0.4027	RAP1GAP2
cg21429551	7	30635762	-0.0069	4.42e-10	38.5	0.1012	-0.008	1.677e-05	0.2	0.4048	GARS
cg03725309	1	109757585	-0.0022	4.54e-10	41.1	0.07471	-0.0026	0.001516	67.1	0.01617	SARS
cg18217136	20	36157651	0.002	5.26e-10	15.3	0.298	0.0021	0.001478	0	0.5324	BLCAP
cg07626482	19	47289503	-0.0027	5.63e-10	14.2	0.3093	-0.0028	0.0009779	0	0.6307	SLC1A5
cg26955383	10	105218660	0.0029	5.7e-10	0	0.9942	0.0029	0.001164	0	0.8581	CALHM1
cg14237301	16	28506477	0.0041	5.77e-10	0	0.7031	0.0031	0.004647	21.4	0.2818	APOB48R
cg04255937	12	122269675	0.0026	6.21e-10	0	0.9443	0.0022	0.009691	10.5	0.3465	SETD1B
cg13033858	12	109248326	-0.0036	6.58e-10	0	0.75	-0.0038	0.003248	42.1	0.1409	SSH1
cg23886355	13	113662042	0.0026	6.8e-10	15.9	0.292	0.0023	0.004425	0	0.4357	MCF2L
cg07037944	15	64290807	-0.0024	7.99e-10	0	0.5973	-0.0025	0.003922	31.3	0.2131	DAPK2
cg01418351	4	1294432	0.0022	8.51e-10	24.6	0.2098	0.0016	0.07425	15	0.3188	MAEA
cg23761815	10	73083123	0.0022	8.86e-10	0	0.7926	0.0029	6.845e-05	0	0.5896	SLC29A3
cg25653947	8	144443217	0.002	9.24e-10	0	0.8073	0.003	0.01909	5.5	0.3752
cg08548559	22	31686097	-0.0038	9.94e-10	0	0.7969	-0.0049	9.884e-05	0	0.9374	PIK3IP1
cg26610247	8	142297175	0.0029	1.07e-09	18	0.272	0.0041	4.59e-06	0	0.6971
cg11376147	11	57261198	-0.0016	1.08e-09	30.7	0.1541	-0.0019	0.0003283	24.2	0.2598	SLC43A1
cg08255481	16	88103035	0.0025	1.12e-09	0	0.7445	0.0021	0.02261	0	0.9712	BANP
cg16246545	1	120255941	-0.0042	1.23e-09	0	0.5835	-0.004	0.004385	0	0.4738	PHGDH
cg27050612	17	46133198	-0.0019	1.3e-09	0	0.8104	-0.0029	8.234e-05	0	0.9879	NFE2L1
cg18513344	3	195531298	-0.002	1.39e-09	0	0.7813	-0.0019	0.08036	0	0.6544	MUC4
cg07021906	16	87866833	0.0032	1.45e-09	48.5	0.03548	0.003	0.004371	23.6	0.264	SLC7A5
cg05400196	6	42272048	0.0021	1.63e-09	30.4	0.1573	0.0016	0.03372	42.4	0.1387	TRERF1
cg16536330	8	29957344	-0.0014	1.69e-09	31.4	0.148	-0.0007	0.05028	0	0.922	LEPROTL1
cg15721584	3	181326755	0.0055	1.71e-09	55.6	0.02725	0.0072	1.142e-05	17.1	0.3056	SOX2OT
cg03068497	7	30635838	-0.0064	1.76e-09	10.8	0.3414	-0.0064	0.0005672	47.6	0.106	GARS
cg06126421	6	30720080	-0.0052	1.8e-09	0	0.9424	-0.0059	0.0001532	37.4	0.1718
cg09610644	3	197249274	0.0032	1.89e-09	17.2	0.2799	0.0027	0.02001	0	0.772	BDH1
cg00851028	1	234905772	0.0023	1.95e-09	0	0.8438	0.0042	1.46e-05	0	0.9802
cg24174557	17	57903544	-0.0038	1.97e-09	0	0.7466	-0.0051	0.0001648	12.7	0.3331	TMEM49
cg13059136	11	2986541	0.0032	2.16e-09	34.4	0.1236	0.0031	0.007676	0	0.5314	SNORA54
cg14753356	6	30720108	-0.0032	2.2e-09	0	0.7558	-0.0033	0.002422	0	0.8514
cg05316065	8	130799007	-0.0027	2.26e-09	0	0.7559	-0.0051	2.283e-07	3.3	0.3952	GSDMC
cg27516100	6	30624520	0.002	2.38e-09	17.2	0.2796	0.0013	0.07515	0	0.6825	DHX16
cg24925163	2	128458248	0.0022	2.4e-09	0	0.4936	0.0023	0.003172	0	0.6177	SFT2D3
cg02464912	14	64319543	-0.0009	2.42e-09	3	0.4134	-0.0002	0.1546	50.2	0.09068	SYNE2
cg04523589	3	48265146	0.0022	2.49e-09	0	0.6418	0.0031	4.466e-05	18.4	0.2944	CAMP
cg22908922	14	105855008	0.0023	2.64e-09	26.8	0.189	0.0028	0.0004344	36.6	0.1773	PACS2
cg24707889	21	46341304	0.0032	2.71e-09	0	0.8763	0.0045	0.0002581	0	0.5166	ITGB2
cg27307975	15	58797839	-0.0019	2.75e-09	17.3	0.2789	-0.0029	0.0005706	0	0.4168	LIPC
cg01445100	16	88103339	0.002	2.81e-09	0	0.4838	0.0023	0.01603	0	0.6525	BANP
cg16305292	8	142219965	0.0024	2.82e-09	42.1	0.06833	0.0031	0.001184	0	0.4237
cg05232694	20	48809539	-0.0053	3.02e-09	0	0.5304	-0.0015	0.387	0	0.9647
cg06484123	19	53107200	0.0054	3.49e-09	0	0.7616	0.0029	0.08436	58	0.04925
cg01127300	22	38614796	-0.0044	3.9e-09	0	0.7065	-0.0041	0.008349	52.2	0.07883
cg01538969	6	30624636	0.0027	4.09e-09	54.8	0.01442	0.0015	0.1448	0	0.7636	DHX16
cg11136886	1	33609509	0.0022	4.16e-09	0	0.4578	0.0006	0.4834	59.7	0.04178
cg03963853	16	4732369	0.0023	4.38e-09	11.2	0.338	0.002	0.002111	0	0.918	MGRN1
cg08539067	3	49395985	-0.0015	4.58e-09	0	0.9465	-0.0005	0.2119	0	0.6609	GPX1
cg17980786	3	32933637	0.0026	4.58e-09	0	0.7432	0.0055	1.474e-09	0	0.9571	TRIM71
cg24259291	20	47874072	0.002	4.66e-09	0	0.5806	0.0016	0.03312	14.8	0.3203	ZNFX1
cg26599989	11	1297087	0.0025	4.95e-09	2.5	0.4184	0.003	0.009469	0	0.5139	TOLLIP
cg11132913	1	59285109	0.0026	5.21e-09	0	0.4485	0.0008	0.1623	29	0.238
cg25325512	6	37142220	-0.0031	5.31e-09	40.9	0.0763	-0.0052	4.942e-05	0	0.551	PIM1
cg00812761	4	53799391	0.0025	5.6e-09	41.5	0.07226	0.0036	0.0001364	0	0.8255	SCFD2
cg26680989	16	85560739	0.0024	5.62e-09	0	0.6568	0.0016	0.102	0	0.5401
cg21766592	19	47288066	-0.0019	5.64e-09	72.7	6.388e-05	-0.0024	0.003343	0	0.9185	SLC1A5
cg27637521	17	76355202	-0.0016	5.69e-09	35.4	0.1156	-0.0017	3.687e-05	37.4	0.1569	SOCS3
cg27115863	22	37921640	-0.003	5.77e-09	0	0.4402	-0.0035	0.002188	27.4	0.2389
cg26846781	17	61620942	0.0018	5.99e-09	0	0.8573	0.0033	3.026e-05	0	0.5961	KCNH6
cg04389058	3	57041402	-0.003	6.77e-09	0	0.4532	-0.0052	0.00763	15.4	0.3162	ARHGEF3
cg03290827	17	75180760	0.0029	6.93e-09	13.6	0.3149	0.0014	0.1179	53.7	0.07104	SEC14L1
cg22448090	1	200978598	0.0019	7.06e-09	1.6	0.4264	0.0023	0.000526	0	0.626	KIF21B
cg12298872	1	228352449	0.0026	7.84e-09	0	0.6659	0.0031	0.01361	5.1	0.3776	C1orf69
cg11064521	15	69606134	0.0018	7.9e-09	0	0.5118	0.0019	0.01357	0	0.5716	PAQR5
cg05168229	13	45390049	-0.0022	8.06e-09	25.6	0.1996	-0.0017	0.07698	0	0.5367
cg00159243	12	109023799	-0.0026	8.22e-09	0	0.9207	-0.0036	0.0001379	0	0.5366	SELPLG
cg22103219	7	101934892	-0.0032	8.48e-09	0	0.5049	-0.004	0.0002296	0	0.6195	SH2B2
cg15310871	8	20077936	0.0022	8.63e-09	14.1	0.3094	0.0027	2.96e-05	0	0.654	ATP6V1B2
cg07248377	16	4732406	0.0032	9.67e-09	0	0.6241	0.0022	0.04227	0.4	0.4038	MGRN1
cg02909097	17	2843206	0.0025	9.75e-09	26.5	0.1919	0.0019	0.04295	0	0.4569	RAP1GAP2
cg00587301	6	156717406	0.0019	1e-08	12	0.3301	-0.0003	0.8935	0	0.7925
cg18120259	6	43894639	-0.0027	1e-08	0	0.8251	-0.0025	0.01588	57.4	0.05189	LOC100132354
cg08423142	15	59588622	-0.0016	1.03e-08	15.9	0.2927	-0.0019	0.001156	47	0.1094	MYO1E
cg25754958	1	202130692	-0.0032	1.03e-08	0	0.7586	-0.0022	0.03619	8.4	0.3588	PTPN7
cg01588592	1	157069325	0.0023	1.1e-08	38.8	0.08996	0.0013	0.1044	0	0.9906	ETV3L
cg02448796	1	6101339	0.0031	1.39e-08	26.3	0.1938	0.0036	0.001942	52.2	0.07885	KCNAB2
cg09876440	3	10325981	-0.0045	1.42e-08	12	0.3299	-0.0046	0.003889	39.7	0.1563	GHRLOS
cg17572056	3	195947062	0.0024	1.66e-08	0	0.9843	0.0015	0.1129	0	0.5862	OSTalpha
cg13781414	9	138951648	-0.0021	1.67e-08	0	0.6698	-0.0023	0.007994	45.3	0.1205	NACC2
cg15020801	17	46022809	0.0024	1.67e-08	15.3	0.2981	0.0033	9.468e-05	0	0.5523	PNPO
cg10508317	17	76355146	-0.002	1.69e-08	2.8	0.4152	-0.0021	0.0003655	0	0.9267	SOCS3
cg08594651	11	47415397	-0.0022	1.77e-08	0	0.9034	-0.0005	0.594	0	0.5666
cg16755922	17	80536214	0.0035	1.79e-08	0	0.6147	0.0035	0.00333	0	0.9253	FOXK2
cg16097041	1	154965544	0.0023	1.82e-08	28.2	0.1765	0.002	0.01648	0	0.6492	FLAD1
cg03128029	2	203143288	-0.0027	1.9e-08	4.2	0.4032	-0.0036	0.0002034	53.8	0.07031	NOP58
cg04465154	8	9045558	-0.0031	1.94e-08	12.5	0.3252	-0.0035	0.01392	11.2	0.3418
cg06164260	3	187454439	-0.0019	2.05e-08	24	0.2146	-0.0026	0.0005104	0	0.992	BCL6
cg09007354	1	54100163	0.0023	2.06e-08	27.3	0.1847	0.0026	0.007406	0	0.4475	GLIS1
cg18330338	5	9047211	0.0027	2.12e-08	0	0.6138	0.002	0.03261	34.8	0.1896	SEMA5A
cg02050917	1	2173571	0.0024	2.15e-08	5.8	0.3881	0.0014	0.103	57.8	0.04997	SKI
cg17237086	22	40814966	0.0021	2.21e-08	0	0.6821	0.0029	0.001414	12.7	0.3332	MKL1
cg01332882	20	47874155	0.0032	2.26e-08	0	0.9177	0.0037	0.001113	54.5	0.06635	ZNFX1
cg05131266	14	91591888	0.0028	2.52e-08	0	0.5805	0.0017	0.08099	43.2	0.1334	C14orf159
cg10409253	7	5692709	0.0023	2.52e-08	0	0.8472	0.0015	0.03434	0	0.8632	RNF216
cg04583842	16	88103117	0.0035	2.55e-08	0	0.448	0.0021	0.1094	0	0.5599	BANP
cg04202511	16	68117991	0.0025	2.56e-08	0	0.6608	0.0028	0.001296	0	0.5677	NFATC3
cg26250129	17	79239903	0.0021	2.63e-08	0	0.4443	0.003	0.00383	0	0.8024	SLC38A10
cg06017212	17	1478463	0.0019	2.73e-08	18.7	0.2656	0.0019	0.02493	0	0.7429	SLC43A2
cg18062721	3	11643427	0.0041	2.73e-08	20.8	0.2453	0.004	0.00239	0	0.8779	VGLL4
cg20451986	11	133928302	0.0033	2.91e-08	0	0.6192	0.0043	0.000245	0	0.4759
cg21990700	12	7260776	-0.0028	2.94e-08	0	0.6677	-0.003	0.04182	21.6	0.2768	LOC283314
cg10589813	20	48809978	-0.0026	3.14e-08	12.3	0.327	-0.0018	0.09487	0	0.5207
cg12315466	2	233923814	0.0019	3.19e-08	19.1	0.2612	0.0022	0.01039	0	0.6309	INPP5D
cg22749855	17	76353952	-0.0024	3.22e-08	0	0.7239	-0.0035	5.15e-05	0	0.8627	SOCS3
cg24296397	3	49692537	0.0024	3.29e-08	30	0.1607	0.0026	0.01133	0	0.5809	BSN
cg03699074	16	88849875	-0.0024	3.71e-08	0	0.4583	-0.0025	0.004782	2.6	0.3918	FAM38A
cg25368647	5	176736591	-0.0033	3.89e-08	21.5	0.2382	-0.0044	0.007848	0	0.5976	MXD3
cg02341197	21	34185927	0.003	3.92e-08	32	0.1435	0.0045	2.542e-05	45.2	0.1206	C21orf62
cg01833890	12	2564063	0.0017	4.03e-08	0	0.7577	0.0027	0.0003356	0	0.6773	CACNA1C
cg16739178	16	85470674	0.0024	4.03e-08	35.9	0.1118	0.0018	0.05264	44.7	0.124
cg24002003	15	101668143	-0.0024	4.04e-08	0	0.9911	-0.0027	0.001658	5.5	0.3755
cg15342087	6	30720209	-0.0019	4.1e-08	0	0.9498	-0.0024	0.0006134	8	0.3609
cg12269535	6	43142014	-0.0028	4.39e-08	0	0.6817	-0.0046	0.0001565	21.4	0.2786	SRF
cg23172671	1	203482523	0.0035	4.41e-08	10.3	0.3481	0.0037	0.003696	0	0.7889
cg03963219	2	84709147	0.0018	4.7e-08	5.9	0.3871	0.0004	0.604	0	0.7637
cg08507178	22	50357265	-0.0019	5.09e-08	6.3	0.3839	-0.0032	0.0003453	0	0.4732	PIM3
cg25392060	8	142297121	0.0025	5.6e-08	14.6	0.3052	0.0036	0.0002147	0	0.7798
cg04321224	21	46341380	0.0026	5.62e-08	0.6	0.4352	0.0033	0.003935	0	0.7235	ITGB2
cg23866916	19	1155738	-0.0018	5.63e-08	0	0.7136	-0.002	0.02508	30.6	0.2176	SBNO2
cg16395997	1	3562798	0.0028	5.76e-08	0	0.5209	0.0023	0.05333	0	0.4152	WDR8
cg27184903	15	29285727	0.0024	5.84e-08	0	0.4673	0.0052	4.908e-07	0	0.5497	APBA2
cg20510033	1	8960134	-0.0026	6.05e-08	21.1	0.2423	-0.002	0.04317	31.9	0.2087
cg22688566	17	27459835	0.0025	6.06e-08	24	0.2154	0.0009	0.3299	39.6	0.1574	MYO18A
cg09940677	14	103415458	0.0019	6.45e-08	0	0.6122	0.0023	0.007217	26.8	0.2432	CDC42BPB
cg19445588	12	116904641	0.0023	6.54e-08	0	0.5211	0.0018	0.0436	39.2	0.1599
cg05673882	5	74862702	-0.0038	6.89e-08	0	0.5273	-0.0036	0.004661	16.7	0.3084	POLK
cg18663307	21	46341389	0.0029	6.98e-08	0	0.9618	0.0048	0.0001037	0	0.9394	ITGB2
cg15553397	1	76695186	0.0021	7.14e-08	0	0.9895	0.0019	0.038	0	0.8874	ST6GALNAC3
cg12535090	11	20071677	0.0021	7.25e-08	0	0.7536	0.0024	0.002902	19.4	0.2911	NAV2
cg05897122	4	53112707	-0.0035	7.46e-08	30.6	0.1548	-0.0037	0.003511	0	0.6895
cg26547058	8	142243143	0.0022	7.46e-08	5.4	0.3916	0.001	0.1555	0	0.8969
cg02203067	16	87866800	0.0024	7.62e-08	20	0.2527	0.0022	0.03043	0	0.4572	SLC7A5
cg09421562	17	56357994	-0.0023	7.64e-08	0	0.766	-0.0026	0.001467	0	0.8797	MPO
cg01242348	14	23586886	0.0015	8.33e-08	0	0.6242	0.0019	0.001214	0	0.6229	CEBPE
cg17907003	1	117533414	-0.0027	8.4e-08	43.5	0.06027	-0.003	0.003918	57	0.05394
cg08362785	22	40814878	0.0019	8.47e-08	0	0.525	0.0021	0.004773	43.8	0.1296	MKL1
cg24048338	8	43046482	-0.0023	8.98e-08	22	0.2341	-0.0017	0.04088	63	0.02887	HGSNAT
cg09182678	22	50328711	-0.0016	9.02e-08	49.6	0.03699	-0.0019	0.0001263	0	0.6351
cg17260706	11	118782879	-0.002	9.63e-08	0	0.9278	-0.0024	0.003275	15.6	0.3152	BCL9L
cg12955084	19	41886265	0.0024	9.76e-08	0	0.8169	0.0025	0.01167	0	0.7388	TMEM91
cg00227093	5	149979838	-0.0026	9.8e-08	0	0.8856	-0.0029	0.01059	7	0.367	SYNPO
cg23740758	6	11324433	0.0022	9.99e-08	10.7	0.3424	0.0011	0.3648	0	0.535	NEDD9
cg18772573	17	71257980	0.0022	1.01e-07	37.2	0.1017	0.0014	0.1368	0.2	0.4047	CPSF4L
cg26663590	16	28959310	0.003	1.04e-07	44.4	0.05512	0.0029	0.009164	0	0.6238
cg18476766	2	240529742	0.0032	1.06e-07	0	0.9703	0.0029	0.008978	0	0.4107
cg02059519	9	137250935	0.002	1.1e-07	0	0.5806	0.0003	0.8445	0	0.8516	RXRA
