# Supplementary material for: DNA methylation signatures of chronic low-grade inflammation are associated with complex diseases
Source: Genome Biol. 2016 Dec 12;17:255. doi: 10.1186/s13059-016-1119-5 (PMC5151130; doi:10.1186/s13059-016-1119-5)
Supplement: Additional file 7: Table S6. — Association results of the 58 replicated hits in CD4+ cells in the GOLDN study. (XLSX 14 kb) [file 13059_2016_1119_MOESM7_ESM.xlsx]

## Sheet: SupplementaryTable529092016
CpG	Chr	Position	Effect	P value	Gene
cg10636246	1	159046973	-0.007588	0.0001641	AIM2
cg24174557	17	57903544	-0.006203	0.00198	TMEM49
cg05316065	8	130799007	-0.004147	0.002619	GSDMC
cg06192883	15	52554171	0.005021	0.003189	MYO5C
cg17501210	6	166970252	-0.003208	0.004876	RPS6KA2
cg12992827	3	101901234	-0.003438	0.005944
cg18181703	17	76354621	-0.004782	0.007414	SOCS3
cg19821297	19	12890029	-0.004883	0.009138
cg12053291	12	125282342	0.002298	0.00919	SCARB1
cg25325512	6	37142220	-0.00435	0.01004	PIM1
cg00159243	12	109023799	-0.004288	0.0127	SELPLG
cg06690548	4	139162808	-0.002149	0.01423	SLC7A11
cg21429551	7	30635762	-0.005219	0.01427	GARS
cg12269535	6	43142014	-0.003473	0.01706	SRF
cg17980786	3	32933637	0.002808	0.03969	TRIM71
cg13585930	10	72027357	-0.004132	0.04366	NPFFR1
cg02650017	17	47301614	-0.001487	0.04391	PHOSPHO1
cg27469606	19	1154485	-0.001376	0.04553	SBNO2
cg27050612	17	46133198	-0.004029	0.05011	NFE2L1
cg27637521	17	76355202	-0.001815	0.05141	SOCS3
cg15310871	8	20077936	0.002148	0.07219	ATP6V1B2
cg26470501	19	45252955	-0.002181	0.07885	BCL3
cg02003183	14	103415882	0.002633	0.08175	CDC42BPB
cg12054453	17	57915717	-0.0038	0.08297	TMEM49
cg09182678	22	50328711	-0.002948	0.1118
cg04987734	14	103415873	0.002314	0.1687	CDC42BPB
cg02481950	16	21665002	0.001404	0.1777	METTL9
cg16936953	17	57915665	-0.003527	0.1787	TMEM49
cg06126421	6	30720080	-0.001751	0.1835
cg02734358	4	90227074	-0.003059	0.2015	GPRIN3
cg08548559	22	31686097	-0.001884	0.2557	PIK3IP1
cg18942579	17	57915773	-0.003197	0.2651	TMEM49
cg05575921	5	373378	-0.001697	0.2755	AHRR
cg23761815	10	73083123	-0.0009989	0.297	SLC29A3
cg01059398	3	172235808	-0.002218	0.3344	TNFSF10
cg04523589	3	48265146	-0.001286	0.347	CAMP
cg20995564	2	145172035	-0.001309	0.3672	ZEB2
cg15551881	9	123688715	-0.001765	0.4096	TRAF1
cg25392060	8	142297121	-0.001393	0.4177
cg15020801	17	46022809	0.001199	0.421	PNPO
cg19769147	14	105860954	-0.001776	0.4386	PACS2
cg07094298	4	2748026	-0.001287	0.4448	TNIP2
cg01409343	17	57915740	-0.002095	0.4549	TMEM49
cg26846781	17	61620942	-0.00102	0.4664	KCNH6
cg18608055	19	1130866	-0.001949	0.4952	SBNO2
cg26804423	7	8201134	-0.0008239	0.527	ICA1
cg07573872	19	1126342	-0.000685	0.5878	SBNO2
cg27184903	15	29285727	0.0008441	0.6039	APBA2
cg26610247	8	142297175	0.001061	0.6198
cg27023597	17	57918262	-0.001445	0.6242	MIR21
cg03957124	6	37016869	-0.001123	0.6696
cg02341197	21	34185927	-0.0008126	0.7282	C21orf62
cg03128029	2	203143288	0.0007611	0.7453	NOP58
cg00812761	4	53799391	0.0004469	0.7559	SCFD2
cg22749855	17	76353952	-0.0006392	0.7702	SOCS3
cg00851028	1	234905772	0.0003841	0.7923
cg18663307	21	46341389	0.0004154	0.8509	ITGB2
cg15721584	3	181326755	0.0001664	0.9383	SOX2OT
