# Supplementary material for: DNA methylation signatures of chronic low-grade inflammation are associated with complex diseases
Source: Genome Biol. 2016 Dec 12;17:255. doi: 10.1186/s13059-016-1119-5 (PMC5151130; doi:10.1186/s13059-016-1119-5)
Supplement: Additional file 8: Table S7. — Associations of the replicated loci with nine cardiometabolic phenotypes. Significant CpG-phenotype associations are highlighted in yellow. (XLSX 12 kb) [file 13059_2016_1119_MOESM8_ESM.xlsx]

## Sheet: CrossPhenSuppTable_new29092016
MarkerName	BMI	DM	FG	FI	TC	HDL	TG	pCHD	iCHD
cg00159243
cg00812761
cg00851028
cg01059398
cg01409343
cg02003183
cg02341197
cg02481950
cg02650017
cg02734358
cg03128029
cg03957124
cg04523589
cg04987734
cg05316065
cg05575921
cg06126421
cg06192883
cg06690548
cg07094298
cg07573872
cg08548559
cg09182678
cg10636246
cg12053291
cg12054453
cg12269535
cg12992827
cg13585930
cg15020801
cg15310871
cg15551881
cg15721584
cg16936953
cg17501210
cg17980786
cg18181703
cg18608055
cg18663307
cg18942579
cg19769147
cg19821297
cg20995564
cg21429551
cg22749855
cg23761815
cg24174557
cg25325512
cg25392060
cg26470501
cg26610247
cg26804423
cg26846781
cg27023597
cg27050612
cg27184903
cg27469606
cg27637521
